# Supplementary material for: Detection and characterization of bovine hepacivirus in cattle and sheep from Hulunbuir, northeastern China
Source: Front Cell Infect Microbiol. 2025 Jan 28;15:1540849. doi: 10.3389/fcimb.2025.1540849 (PMC11811627; doi:10.3389/fcimb.2025.1540849)
Supplement: Supplementary file 1 [file DataSheet1.xlsx]

## Sheet: Sheet1
	Extended table 1. Sequence identities of bovine hepacivirus polyprotein gene at the nucleotide (upper right) and amino acid (lower left) levels.
		A1	A2	A3	A4	A5	A6	A7	A8	A9	B1	B2	B3	B4	C1	C2	C3	D1	D2	E1	E2	E3	F	G1	G2	G3	G4	G5	G6	G7	G8	G9	G10	G11	G12	G13	G14	G15	G16	G17	G18	G19	G20	G21	H1	H2	H3	I	K
	KP641123 B1/Ger/2013 Germany A1		93.2	93.7	90.7	93.9	90.3	90.7	91.2	91.4	80.4	75.3	75.6	80.4	81.1	75.9	78.5	81.1	81.8	75.1	75.1	80.7	80	79.6	79.8	79.7	84.9	84.8	84.7	85	85	85.2	84.9	84.7	85	84.6	85.1	82.3	79.9	79.8	79.9	79.8	79.9	79.9	82	82	81.9	75.6	69.2
	KP641124 209/Ger/2014 Germany A2	96.2		93.4	91	93.4	90.9	91.4	90.9	92	80.2	75.8	75.9	80.2	80.8	76.7	78.9	81.6	82.2	75.6	75.6	81.1	80.5	80.2	80.2	80.1	85	85.2	84.8	85.2	85.2	85	84.8	84.6	84.9	84.8	84.9	82.9	80.5	80.6	80.6	80.5	80.6	80.6	82.4	82.2	82.2	75.5	69.7
	KP641125 379/Ger/2014 Germany A3	96.2	96.6		90.9	93.6	91	91.2	91.4	91.7	80.2	75.8	76.2	80.2	80.7	76.5	79	81.6	82.4	75.5	75.5	81	80.3	80	79.8	79.8	84.6	84.8	84.9	85.2	85.2	84.8	84.8	84.6	84.6	84.7	84.7	82.7	80.3	80.3	80.3	80.3	80.4	80.3	82.3	82.1	82.1	75.8	69.4
	KP641126 438/Ger/2014 Germany A4	95.2	94.9	94.9		91.4	89.5	91.1	88.3	91.4	80.1	74.8	74.7	80.1	80.3	75.3	77.5	80.4	80.9	74	74.1	79.8	79	79	78.7	78.6	84.1	83.9	84	83.9	83.9	83.8	83.8	83.7	83.9	83.4	83.9	81.5	79.1	79.1	79	79.1	79.1	79	81.4	81.2	81.2	74.8	68
	KP641127 463/Ger/2014 Germany A5	96.8	96.4	96.3	95.3		90.5	90.9	90.7	91.4	80.7	75.5	75.6	80.7	81.1	76.1	78.4	81.2	82.1	75.2	75.2	80.5	80.3	79.6	79.8	79.7	84.7	84.8	84.9	84.7	84.7	84.7	84.5	84.2	84.6	84	84.5	82.2	79.8	79.8	79.9	79.8	79.9	79.9	82	81.9	81.8	75.5	69.3
	MH027953 BH204/16-6 Germany A6	94.5	95	94.8	93.8	95		90	88.6	90.3	79.5	76.3	76.1	79.5	79.7	76.6	79.2	82	82.7	76.1	76.1	80.4	79.8	80.3	80.1	80.1	84.3	84.4	84.4	84.4	84.4	84.1	84.1	84.1	84.1	84.1	84.1	82.9	80.4	80.3	80.3	80.3	80.4	80.3	81.8	81.7	81.6	76.7	70
	OR187834 BH 33/22-173 Germany A7	94.7	95.3	95.2	94.3	94.9	94.2		90.5	92.8	79.6	76.7	76.8	79.6	79.8	77.4	78.8	82.4	82.7	76.6	76.6	79.9	79.4	80.9	80.9	80.8	84.3	84.2	84.3	84.1	84.1	84	84.3	84.2	84.1	84	84	83	81	80.9	80.9	80.9	81	80.9	82.5	82.3	82.3	77.2	70.5
	OR187833 BH33/22-130 Germany A8	94.3	94	94.5	92.6	93.9	93	94.8		90.6	79.6	77.1	77.1	79.6	80.7	78.3	78.8	82.5	82.5	76.7	76.7	80.2	82.3	80.6	80.6	80.5	83.5	83.8	83.5	83.9	83.9	83.6	83.7	83.8	83.7	83.8	83.8	83	81	81	81	81	81.1	81	82.2	82.1	82	77.4	70.7
	OR187832 BH 33/22-128 Germany A9	95.5	95.9	95.9	94.9	95.5	94.8	96.6	94.9		79.8	76.7	76.9	79.8	79.9	77.1	78.5	82.3	83	76.2	76.3	80.3	79.5	80.9	80.7	80.7	84.2	84.3	84.6	84.5	84.5	84.1	84.4	84.3	84.1	84.3	84.2	83.3	81	81	81	80.9	81	81	82.7	82.6	82.6	76.8	70.3
	KP265943 GHC25 Ghana B1	89.5	89.4	89.5	89	89.8	88.8	88.6	89.1	88.8		86.8	85.7	100	83.2	78.4	80.4	78.9	79.6	77.3	77.3	83.1	81.4	76	75.7	75.6	80.4	79.9	80.2	80	80	80.1	80	79.8	80.2	79.5	80.1	78.2	75.6	75.5	75.5	75.5	75.6	75.5	79.9	79.8	79.7	77.1	69.9
	KP265948 GHC85 Ghana B2	85.4	86.1	86.3	84.7	85.6	86.1	86.7	87.2	86.8	91.8		91.1	86.8	77.7	84	80.5	78.1	77.8	83.1	83.1	78.2	77.3	81.5	81.4	81.4	75.9	75.8	76	75.9	75.9	75.8	76	76.1	75.9	75.5	75.8	78.7	81.4	81.3	81.3	81.3	81.4	81.3	76.2	76.1	76	82.7	75.5
	KP265950 GHC100 Ghana B3	85.3	86.2	86.3	84.8	85.5	86.2	86.8	87.3	86.8	91.2	97.1		85.7	78	84.1	80.4	78.6	77.8	83.4	83.4	78.5	77.7	81.8	81.6	81.5	75.8	75.9	76	76.1	76.1	76	76.4	76.3	76.1	75.8	76.2	79.1	81.6	81.6	81.7	81.6	81.6	81.5	76.5	76.3	76.2	82.9	75.7
	NC_026797 polyprotein Germany B4	89.5	89.4	89.5	89	89.8	88.8	88.6	89.1	88.8	99.3	91.8	91.2		83.2	78.4	80.4	78.9	79.6	77.3	77.3	83.1	81.4	76	75.7	75.6	80.4	79.9	80.2	80	80	80.1	80	79.8	80.2	79.5	80.1	78.2	75.6	75.5	75.5	75.5	75.6	75.5	79.9	79.8	79.7	77.1	69.9
	KP265946 GHC52 Ghana C1	89.4	89.1	89.3	88.8	89.2	88	88.1	88.9	88.7	92.6	88.1	88.1	92.6		92.5	84.2	79.5	80	76.9	76.9	82.7	81.2	75.4	75.5	75.5	80.6	80.5	80.7	80.9	80.9	80.6	80.5	80.3	80.7	80.1	80.9	78.3	75.8	75.7	75.7	75.7	75.7	75.6	79.9	79.7	79.7	77.5	70.2
	KP265947 GHC55 Ghana C2	85.5	86.1	86.1	85.1	85.5	86	87	87.5	86.9	89	94.8	94.6	89	92.5		84.5	78.9	78.4	83.1	83	78.3	77.6	81.5	81.6	81.6	76.1	76.1	76.4	76.7	76.7	76.2	76.4	76.4	76.4	76	76.3	79.3	82	81.9	81.9	82	82	81.8	76.3	76.1	76.1	83.8	76.3
	OU592967 genome assembly Sweden C3	87.3	88.1	88.1	86.9	87.7	88.2	88.1	88.4	88.3	90.2	90.8	90.7	90.2	91.6	92.7		79.7	79.6	79.6	79.6	80.5	80.1	78.1	78.2	78.2	78.1	78.1	78.6	78.8	78.8	78	78.5	78.5	78.4	78.2	78.4	80.5	78.2	78.2	78.2	78.2	78.3	78.2	78.5	78.3	78.3	79.7	73.1
	MG781018 BR MA236B017 Brazi D1	89.8	90.3	90.8	89.1	89.9	90.7	91	91.1	91.3	88	88.1	88.1	88	87.9	88.1	88.9		93.8	78.1	78.1	79.8	78.9	79.9	79.9	79.8	80.9	81	81.4	81.1	81.1	81.3	81.4	81.4	81.2	80.9	81.2	81.5	80	80	79.9	79.9	80	79.9	83.9	83.8	83.7	78.4	71.7
	MG781019 BR RN034B019 Brazi D2	89.6	90.3	90.6	89.2	89.9	90.6	90.6	91	91.4	88.3	87.5	87.3	88.3	88.2	87.5	88.7	96.2		78	78	80.4	79.4	79.6	79.6	79.5	81.8	81.8	81.9	82.1	82.1	81.9	82.3	82.3	81.9	81.8	81.9	82.1	79.6	79.6	79.5	79.5	79.6	79.5	84.7	84.6	84.5	78	70.9
	MG257793 GD/01 Guangdong China E1	84.3	84.8	85.1	83.4	84.5	85.4	85.9	86.2	85.6	87.9	93.5	93.6	87.9	86.5	92.9	89.6	87.2	86.8		99.8	83.6	77.2	81.4	80.9	80.9	75.6	75.5	75.7	75.4	75.4	75.3	75.6	75.5	75.3	75.1	75.5	78.2	80.9	80.8	80.9	80.8	80.9	80.8	76.9	76.7	76.7	83	75.2
	MG257794 GD/02 Guangdong ChinaE2	84.3	84.8	85.1	83.5	84.5	85.4	86	86.3	85.6	88	93.5	93.7	88	86.6	93	89.6	87.2	86.8	99.6		83.6	77.2	81.4	80.9	80.9	75.6	75.5	75.7	75.3	75.3	75.3	75.5	75.5	75.2	75.1	75.5	78.2	80.9	80.8	80.8	80.8	80.9	80.7	76.9	76.7	76.6	83	75.1
	OR543978 MARC/2019/60 America E3	89.4	89.9	89.8	88.9	89.6	89.1	88.9	89.3	89	93.3	89.4	89.1	93.3	91.6	88.3	90.2	89.1	89.6	89.5	89.5		82.1	75.8	75.7	75.6	80.7	80.3	80.6	80.4	80.4	80.5	80.5	80.2	80.4	80	80.4	78.2	75.6	75.6	75.6	75.6	75.7	75.6	81	80.9	80.8	77.8	69.8
	MH027948 BH181/16-20 Germany F	88.4	89	89.1	88	88.8	88.5	88.3	90.2	88.4	91.6	88	88.3	91.6	90.7	88.1	89.8	88	88.6	87.3	87.4	91.6		75.7	76	76	79.7	79.7	79.9	80.1	80.1	79.6	79.8	79.7	79.7	79.3	79.9	78.2	75.6	75.7	75.8	75.6	75.6	75.6	79.7	79.6	79.5	78.4	70.1
	MN266283 JS/02 Jiangsu China G1	87.6	88.5	88.6	87.6	88.2	88.9	89.1	88.8	89.5	85.9	91.6	91.6	85.9	85.3	91.7	88.1	89.3	88.9	91	91	85.8	85.7		93.3	93.3	87.7	87.7	87.9	87	87	86.9	87.1	87.4	86.8	86.1	87	90.2	93.7	93.4	93.5	93.6	93.6	93.3	77.8	77.7	77.7	81.3	74.6
	MN266284 JS/05 Jiangsu China G2	87.9	88.6	88.6	87.5	88.3	88.9	89.3	89.2	89.6	85.3	91.2	91.3	85.3	84.8	91.3	87.6	89.2	88.6	90.4	90.4	85.6	85.5	97		99.9	88	88	88.9	86.7	86.7	86.9	86.8	87.1	86.8	85.7	87	90.4	93.3	93.3	93.3	93.2	93.3	93.2	77.6	77.4	77.4	81.4	74.9
	MN266285 JS/06 Jiangsu China G3	87.8	88.5	88.5	87.4	88.2	88.8	89.2	89.1	89.5	85.2	91.1	91.2	85.2	84.8	91.3	87.5	89.1	88.5	90.4	90.4	85.5	85.4	96.9	99.3		88	88	88.9	86.6	86.6	86.8	86.8	87	86.8	85.7	86.9	90.4	93.3	93.3	93.2	93.1	93.3	93.2	77.5	77.4	77.3	81.4	74.9
	PQ304364 NE-Hul271 Yakeshi InM China G4	92.7	92.9	92.7	92.4	92.9	92.3	92.1	91.4	92.6	89.5	85.9	86	89.5	89.2	86	87.8	89.7	90.2	85.3	85.3	89.8	88.9	91.3	91.3	91.2		94.9	93.4	92.1	92.1	92	91.5	91.6	91.8	90.9	92.3	89.8	87.2	87.2	87.2	87.1	87.2	87.2	82.1	82	81.9	75.8	69.4
	PQ304367 NE-Hul382 Morin Dawa InM China G5	92.4	92.9	92.8	92.2	92.8	92.5	92.1	91.7	92.6	89.2	85.9	85.9	89.2	89.3	86.1	87.8	90.1	90.5	85.6	85.6	89.7	88.9	91.5	91.4	91.3	97		93.8	92.4	92.4	92	92	92.1	92.1	91.1	92.6	90	87.5	87.5	87.5	87.4	87.5	87.4	81.8	81.7	81.7	75.7	69.3
	PQ304368 NE-Hul872 Oroqen InM China G6	92.3	92.9	93	92.1	93.2	92.5	92.3	91.6	92.9	89.3	86	86.1	89.3	89.3	86	88	90.2	90.5	85.4	85.4	89.5	88.9	91.4	91.7	91.6	96.3	96.7		92.2	92.2	92	92	92.5	92.1	91.3	92.5	90.3	87.7	87.7	87.7	87.6	87.7	87.6	82	81.9	81.8	76.1	69
	OM131409 YKS01 InM China G7	92.3	93.1	93.2	92.4	92.9	92.6	92.1	91.8	92.9	89.7	86.5	86.6	89.7	89.7	86.7	88.3	90.4	91	85.3	85.3	89.8	89.2	91.3	91.3	91.2	96.4	96.5	96.4		100	93.8	93.9	94	93.8	94.4	94.3	89.8	86.7	86.7	86.7	86.6	86.7	86.6	82.3	82.2	82.1	75.9	69.1
	OM131410 YKS02 InM China G8	92.3	93.1	93.2	92.4	92.9	92.6	92.1	91.8	92.9	89.7	86.5	86.6	89.7	89.7	86.7	88.3	90.4	91	85.3	85.3	89.8	89.2	91.3	91.3	91.2	96.4	96.5	96.4	99.3		93.8	93.9	94	93.8	94.4	94.3	89.8	86.7	86.7	86.7	86.6	86.7	86.6	82.3	82.2	82.1	75.9	69.1
	PQ304360 NE-Hul60 Old Barag InM China G9	92.4	92.7	92.8	92	92.6	92.2	92	91.7	92.6	89.7	86.1	86.2	89.7	89.5	86.3	87.7	90.2	90.6	85.2	85.2	89.7	88.9	91.4	91.4	91.3	96.2	96.1	96	96.8	96.8		96.3	95.5	94.9	92.7	95.4	89.3	86.7	86.7	86.7	86.7	86.7	86.6	82.3	82.2	82.1	75.5	69
	PQ304361 NE-Hul110 Oroqen InM China G10	92.3	93.1	92.9	92.1	92.6	92.3	92.3	91.8	93	89.5	86.4	86.5	89.5	89.5	86.6	88.1	90.1	90.6	85.4	85.4	89.7	89.2	91.5	91.2	91.1	95.8	95.9	95.9	96.5	96.5	97.2		98.3	94.8	92.8	95.1	89.4	86.8	86.8	86.7	86.7	86.8	86.6	82.4	82.3	82.2	75.8	69.2
	PQ304362 NE-Hul112 Oroqen InM China G11	91.8	92.6	92.4	91.6	92.1	92	92.1	91.6	92.6	89	86.2	86.4	89	89.2	86.4	87.9	90.1	90.6	85.3	85.3	89.3	88.8	91.3	91.1	91	95.6	95.5	95.6	96.3	96.3	96.8	98.4		94.5	93.4	94.8	89.7	87.1	87	87	87	87.1	86.9	82.3	82.2	82.1	75.7	69.3
	PQ304363 NE-Hul201 Arun InM China G12	92.1	92.7	92.8	92	92.4	92.1	92.1	91.4	92.7	89.5	86.1	86.3	89.5	89.3	86.3	88	90.1	90.5	85.1	85.1	89.8	89	91.3	90.9	90.8	95.8	96.1	96	96.4	96.4	96.9	96.7	96.5		92.5	97	89.1	86.5	86.4	86.4	86.4	86.5	86.3	82	81.9	81.8	75.7	69
	PQ304365 NE-Hul290 Yakeshi InM China G13	91.5	92.3	92.2	91.2	91.8	91.7	91.8	91.1	92.3	88.9	85.8	85.6	88.9	88.9	86	87.3	89.7	90.3	84.7	84.7	88.9	88.2	90.5	90.4	90.3	95	95	95.4	96	96	95.8	95.7	96	95.3		93.1	89	86	85.9	85.9	85.8	85.9	85.8	82	81.9	81.8	75.3	69
	PQ304366 NE-Hul369 Morin Dawa InM China G14	92.4	93	92.8	92.2	92.7	92.2	92.1	91.5	92.8	89.6	86.1	86.3	89.6	89.6	86.4	88.1	90	90.5	85.3	85.3	89.7	89.1	91.4	91.2	91.1	96.3	96.2	96.4	96.8	96.8	97.2	96.9	96.7	97.5	95.7		89.4	87	86.9	86.9	86.8	86.9	86.8	82.1	82	82	75.8	68.9
	MW830376 CQ/166 Chongqing China G15	90.2	91.3	91.3	90	90.9	91.5	91.4	90.9	92.1	87.8	88.7	88.9	87.8	87.1	88.8	89.8	90.7	91	87.9	87.9	87.9	87.5	94.3	94.3	94.2	93.5	93.6	93.9	93.7	93.7	93.6	93.7	93.6	93.2	92.7	93.5		90.5	90.5	90.5	90.5	90.5	90.4	80.5	80.4	80.3	78.9	72.2
	OP716811 HLJ-48 Heilongjiang China G16	87.9	88.6	88.7	87.6	88.2	89	89.4	89	89.8	85.4	91.4	91.5	85.4	84.9	91.5	87.9	89.5	89	90.5	90.5	85.6	85.3	96.9	96.6	96.6	90.9	91	91.3	91.3	91.3	91.4	91.3	91.2	90.9	90.5	91.3	93.9		99.6	99.4	99.5	99.5	99.4	77.9	77.8	77.7	81.2	74.8
	OP716810 HLJ-50 Heilongjiang China G17	87.9	88.7	88.7	87.6	88.3	88.9	89.4	89.1	89.8	85.4	91.4	91.5	85.4	84.9	91.5	87.9	89.5	88.9	90.6	90.6	85.6	85.4	96.7	96.7	96.6	91	91.1	91.4	91.3	91.3	91.4	91.3	91.3	91	90.5	91.4	93.8	99.2		99.5	99.3	99.4	99.8	77.9	77.8	77.7	81.2	74.8
	OP716808 HLJ-96 Heilongjiang China G18	88	88.7	88.7	87.5	88.3	88.9	89.3	89	89.7	85.4	91.4	91.5	85.4	84.9	91.4	87.8	89.5	88.8	90.5	90.5	85.6	85.4	96.7	96.7	96.6	91	91.1	91.5	91.3	91.3	91.4	91.2	91.2	90.9	90.5	91.4	93.8	98.8	99		99.3	99.4	99.5	77.9	77.8	77.7	81.2	74.8
	OP716813 HLJ-7 Heilongjiang China G19	87.9	88.7	88.7	87.5	88.2	88.9	89.3	88.9	89.7	85.3	91.3	91.5	85.3	84.8	91.4	87.8	89.4	88.8	90.5	90.5	85.5	85.3	96.9	96.5	96.4	90.9	90.9	91.3	91.1	91.1	91.3	91.1	91	90.8	90.3	91.2	93.8	98.9	98.7	98.8		99.4	99.3	77.9	77.8	77.7	81.2	74.7
	OP716812 HLJ-11 Heilongjiang China G20	88.1	88.8	88.8	87.5	88.3	89	89.4	89.1	89.8	85.5	91.5	91.6	85.5	85	91.5	87.9	89.6	89	90.5	90.5	85.6	85.4	96.8	96.6	96.5	90.9	91	91.4	91.3	91.3	91.4	91.3	91.2	90.9	90.5	91.3	93.8	99	98.9	98.9	98.9		99.6	77.9	77.8	77.7	81.3	74.8
	OP716809 HLJ-72 Heilongjiang China G21	87.9	88.7	88.6	87.4	88.2	88.8	89.3	88.9	89.7	85.3	91.3	91.4	85.3	84.8	91.3	87.7	89.4	88.8	90.4	90.4	85.5	85.3	96.5	96.6	96.5	90.8	90.9	91.3	91.1	91.1	91.3	91.1	91.1	90.8	90.4	91.2	93.7	98.8	99.2	99	98.7	99.2		77.8	77.7	77.6	81.2	74.7
	MZ221927 GDZJ Guangdong China H1	90.7	91.4	91.7	90.4	90.8	90.8	91	90.9	91.8	88.8	86.2	86	88.8	88.6	86	87.5	92	92.3	85.5	85.5	89.4	88.5	88.3	87.8	87.7	91.7	91.6	91.6	91.6	91.6	91.6	91.4	91.1	91.3	90.7	91.5	90.1	88	88	87.9	87.8	88	87.8		99.7	99.6	76.7	69.9
	MZ540979 GDZJ02-2 Guangdong China H2	90.4	91	91.2	90	90.4	90.4	90.6	90.5	91.3	88.4	85.8	85.6	88.4	88.2	85.5	87.1	91.5	91.8	85	85	88.9	88	87.8	87.3	87.2	91.2	91.2	91.2	91.2	91.2	91.3	90.9	90.7	90.9	90.2	91	89.7	87.5	87.5	87.4	87.4	87.5	87.3	98.9		99.8	76.5	69.8
	MZ540980 GDZJ02-3 Guangdong China H3	90.3	90.8	91.1	89.8	90.2	90.2	90.4	90.4	91.2	88.2	85.6	85.3	88.2	88	85.4	86.8	91.3	91.6	84.8	84.8	88.7	87.8	87.5	87	86.9	91	91	91	90.9	90.9	91	90.6	90.4	90.6	90	90.8	89.4	87.3	87.3	87.2	87.2	87.3	87.1	98.6	99.1		76.5	69.7
	ON402464 Bulgaria 19 Bulgaria I	85.6	85.8	86.4	84.8	85.9	86.5	86.6	87.8	86.8	88.3	93.9	94	88.3	87.1	93.7	90.2	87.9	87.2	93.1	93.1	88.5	88.8	91.1	90.9	90.8	85.6	85.6	85.9	86.1	86.1	85.9	86.3	86.1	85.8	85.2	86.1	88.6	91.1	91.1	91.1	91.1	91.2	91	86.2	85.8	85.7		75.4
	ON402465 Bulgaria 9 Bulgaria K	76.7	77.5	77.2	76.2	76.7	77.6	77.8	78.2	78.1	77.5	83.4	83.3	77.5	77.3	83.6	79.9	79	78	82.6	82.6	77.7	77.7	82.2	81.9	81.9	76.6	76.6	76.5	77.1	77.1	76.7	76.7	76.7	76.7	76.4	76.9	79.3	82.1	82.1	81.9	81.9	82.1	81.9	77.3	76.9	76.8	82.8
	MN691105 IME 01 Yunnan China	72.8	72.8	73.1	72.4	72.8	72.5	72.6	73	73	73.4	70.7	70.7	73.4	73.4	71	71.9	72.2	72.7	70.2	70.2	73.2	72.9	70.8	70.5	70.5	73.4	73.1	73.5	73.5	73.5	73.3	73.3	73.3	73.4	73.2	73.3	72.5	70.7	70.7	70.6	70.5	70.6	70.5	73.1	72.9	72.7	70.9	67
	OQ979605 BH60/22-171 Germany	73.2	73.4	73.7	72.7	73.2	73.1	73.3	73.7	73.6	73.5	71.3	70.9	73.5	73	71.4	72.3	72.8	73	70.6	70.6	73.6	73.7	71	71	70.9	73.3	73.4	73.7	73.8	73.8	73.5	73.8	73.8	73.7	73.6	73.6	72.8	71.2	71.2	71	71	71.1	70.9	73.4	73.1	73	71.6	67.3
	OQ979604 BH60/22-152 Germany	73.1	73.3	73.7	72.7	73.1	73	73.2	73.6	73.6	73.4	71.2	70.8	73.4	72.9	71.3	72.2	72.7	72.9	70.5	70.5	73.5	73.6	70.9	70.9	70.9	73.2	73.4	73.6	73.8	73.8	73.5	73.7	73.7	73.6	73.5	73.5	72.7	71.1	71.1	71	70.9	71	70.9	73.3	73.1	72.9	71.5	67.3
	OQ979603 BH60/22-33 Germany	72.9	73.1	73.4	72.5	72.9	73.5	73.3	73.6	73.4	73.2	71.9	71.4	73.2	72.7	72.1	72.9	73.3	73.6	71.1	71.1	73.3	73.6	71.5	71.6	71.6	73	73.1	73.3	73.6	73.6	73.3	73.6	73.7	73.4	73.4	73.4	73.4	71.7	71.7	71.6	71.5	71.6	71.5	73	72.8	72.7	72.2	68
	OR566925 MARC/2019/50 America	72.3	72.2	72.7	71.8	72.2	71.6	73.2	73.7	73.2	72.9	73.3	73	72.9	73	73.7	71.8	73	72.5	72.7	72.7	73	72.2	72.8	72.8	72.7	72.2	72.2	72.3	72.6	72.6	72.4	72.3	72.3	72.2	72.3	72.1	72.4	72.9	72.9	72.8	72.8	72.9	72.7	72.2	71.9	71.8	73.5	69.2
	The strains identified in this study are marked in red. InM, Inner Mongolia.
[truncated: 5 more columns]
